# Supplementary material for: Potential Role of Pig UCP3 in Modulating Adipocyte Browning via the Beta-Adrenergic Receptor Signaling Pathway
Source: Biology (Basel). 2024 Apr 23;13(5):284. doi: 10.3390/biology13050284 (PMC11117546; doi:10.3390/biology13050284)
Supplement: Supplementary file 1 [file biology-13-00284-s001.zip]

Archive with 1 entries (1 files):
- biology-2952821-supplementary.pdf
